# Supplementary material for: Effects of Dietary Metabolizable Energy and Crude Protein on Postprandial Metabolite Dynamics and Lactation Performance in Dairy Goats
Source: Metabolites. 2026 Jul 22;16(7):515. doi: 10.3390/metabo16070515 (PMC13414008; doi:10.3390/metabo16070515)
Supplement: Supplementary file 1 [file metabolites-16-00515-s001.zip]

Archive with 1 entries (1 files):
- metabolites-4381393-supplementary.pdf
